# Supplementary material for: Double Attack to Oxidative Stress in Neurodegenerative Disorders: MAO-B and Nrf2 as Elected Targets
Source: Molecules. 2023 Nov 4;28(21):7424. doi: 10.3390/molecules28217424 (PMC10650714; doi:10.3390/molecules28217424)
Supplement: Supplementary file 1 [file molecules-28-07424-s001.zip]

Archive with 1 entries (1 files):
- molecules-2640884-supplementary.pdf
